# Supplementary material for: First descriptions of copepodid stages, sexual dimorphism and intraspecific variability of Mesocletodes Sars, 1909 (Copepoda, Harpacticoida, Argestidae), including the description of a new species with broad abyssal distribution
Source: Zookeys. 2011 May 10;(96):39–80. doi: 10.3897/zookeys.96.1496 (PMC3095135; doi:10.3897/zookeys.96.1496)
Supplement: XML Treatment for Mesocletodes [file zookeys.96.1496-treatment1.xml]

<!DOCTYPE tp:taxon-treatment
  PUBLIC "-//TaxonX//DTD Taxonomic Treatment Publishing DTD v0 20100105//EN" "tax-treatment-NSO.dtd">
<tp:taxon-treatment xmlns:tp="http://www.plazi.org/taxpub"><tp:treatment-meta><mixed-citation publication-type="journal"><person-group><name><surname>Menzel</surname><given-names>Lena</given-names></name></person-group><article-title>First descriptions of copepodid stages, sexual dimorphism and intraspecific variability of 
                    <italic>Mesocletodes</italic> Sars, 1909 (Copepoda, Harpacticoida, Argestidae), including the description of a new species with  broad abyssal distribution
                </article-title><source>Zookeys</source><day>10</day><month>5</month><year>2011</year><volume>2011</volume><issue>96</issue><fpage>39</fpage><lpage>80</lpage><pub-id pub-id-type="doi">10.3897/zookeys.96.1496</pub-id></mixed-citation></tp:treatment-meta><tp:nomenclature><tp:taxon-name>
                        <tp:taxon-name-part taxon-name-part-type="genus">Mesocletodes</tp:taxon-name-part>
                    		<object-id xmlns:xlink="http://www.w3.org/1999/xlink" xlink:type="simple">http://species-id.net/wiki/Mesocletodes</object-id>
                    </tp:taxon-name><tp:taxon-authority>Sars, 1909a</tp:taxon-authority></tp:nomenclature><tp:treatment-sec sec-type="Type species"><title>Type species:</title><p><italic><tp:taxon-name>Mesocletodes irrasus</tp:taxon-name></italic> (T. and A. Scott, 1894), (described as <italic><tp:taxon-name>Cletodes irrasa</tp:taxon-name></italic>)</p></tp:treatment-sec><tp:treatment-sec sec-type="Additional species"><title>Additional species:</title><p><italic><tp:taxon-name>Mesocletodes</tp:taxon-name></italic> contains 37 species (<xref ref-type="bibr" rid="B6">Boxshall and Halsey 2004</xref>; <xref ref-type="bibr" rid="B43">Menzel and George 2009</xref>; <xref ref-type="bibr" rid="B86">Wells 2007</xref>), including the type species and the herein described new species: <italic><tp:taxon-name>Mesocletodes abyssicola</tp:taxon-name></italic> (T. and A. Scott, 1901), <italic><tp:taxon-name>Mesocletodes angolaensis</tp:taxon-name></italic> Menzel and George, 2009, <italic><tp:taxon-name>Mesocletodes bathybia</tp:taxon-name></italic> Por, 1964b, <italic><tp:taxon-name>Mesocletodes bicornis</tp:taxon-name></italic> Menzel and George, 2009, <italic><tp:taxon-name>Mesocletodes brevifurca</tp:taxon-name></italic> Lang, 1936, <italic><tp:taxon-name>Mesocletodes dolichurus</tp:taxon-name></italic> Smirnov, 1946, <italic><tp:taxon-name>Mesocletodes dorsiprocessus</tp:taxon-name></italic> Menzel and George, 2009, <italic><tp:taxon-name>Mesocletodes katharinae</tp:taxon-name></italic> Soyer, 1964, <italic><tp:taxon-name>Mesocletodes meteorensis</tp:taxon-name></italic> Menzel and George, 2009,<!--PageBreak--><!--PageBreak--><!--PageBreak--><!--PageBreak--><!--PageBreak--> <italic><tp:taxon-name>Mesocletodes monensis</tp:taxon-name></italic>, <italic><tp:taxon-name>Mesocletodes opoteros</tp:taxon-name></italic> Por, 1986b, <italic><tp:taxon-name>Mesocletodes quadrispinosa</tp:taxon-name></italic> Schriever, 1985, <italic><tp:taxon-name>Mesocletodes robustus</tp:taxon-name></italic> Por, 1965, <italic><tp:taxon-name>Mesocletodes soyeri</tp:taxon-name></italic> Bodin, 1968, <italic><tp:taxon-name>Mesocletodes ameliae</tp:taxon-name></italic> Soyer, 1975, <italic><tp:taxon-name>Mesocletodes arenicola</tp:taxon-name></italic> Noodt, 1952, <italic><tp:taxon-name>Mesocletodes bodini</tp:taxon-name></italic> Soyer, 1975, <italic><tp:taxon-name>Mesocletodes carpinei</tp:taxon-name></italic> Soyer, 1975, <italic><tp:taxon-name>Mesocletodes commixtus</tp:taxon-name></italic> Coull, 1973, <italic><tp:taxon-name>Mesocletodes duosetosus</tp:taxon-name></italic> Schriever, 1985, <italic><tp:taxon-name>Mesocletodes farauni</tp:taxon-name></italic>, <italic><tp:taxon-name>Mesocletodes faroerensis</tp:taxon-name></italic> Schriever, 1985, <italic><tp:taxon-name>Mesocletodes fladensis</tp:taxon-name></italic> Wells, 1965, <italic><tp:taxon-name>Mesocletodes glaber</tp:taxon-name></italic>, <italic><tp:taxon-name>Mesocletodes guillei</tp:taxon-name></italic> Soyer, 1964, <italic><tp:taxon-name>Mesocletodes inermis</tp:taxon-name></italic> Sars, 1921, <italic><tp:taxon-name>Mesocletodes irrasus</tp:taxon-name></italic>, <italic><tp:taxon-name>Mesocletodes kunzi</tp:taxon-name></italic> Schriever, 1985, <italic><tp:taxon-name>Mesocletodes langi</tp:taxon-name></italic> Smirnov, 1946, <italic><tp:taxon-name>Mesocletodes makarovi</tp:taxon-name></italic> Smirnov, 1946, <italic><tp:taxon-name>Mesocletodes parabodini</tp:taxon-name></italic> Schriever, 1983, <italic><tp:taxon-name>Mesocletodes parirrasus</tp:taxon-name></italic> Becker, Noodt &amp; Schriever, 1979, <italic><tp:taxon-name>Mesocletodes sarsi</tp:taxon-name></italic> Becker, Noodt &amp; Schriever, 1979, <italic><tp:taxon-name>Mesocletodes thieli</tp:taxon-name></italic> Schriever, 1985, <italic><tp:taxon-name>Mesocletodes trisetosa</tp:taxon-name></italic> Schriever, 1983, <italic><tp:taxon-name>Mesocletodes variabilis</tp:taxon-name></italic> Schriever, 1983, <italic><tp:taxon-name>Mesocletodes elmari</tp:taxon-name></italic> sp. n.</p></tp:treatment-sec><tp:treatment-sec sec-type="Generic diagnosis"><title>Generic diagnosis</title><p>(amended from <xref ref-type="bibr" rid="B59">Sars 1909a</xref> and <xref ref-type="bibr" rid="B77">Soyer 1964</xref>): Body of cylindric form, distal edge of body somites with many spinules close to hyaline frill, integument thin and flexible. Cphth not longer than first 2 free prosomites together, rostrum small. Telson as long as 2 last urosomites together, square from lateral and ventral view. FR longer than wide, seta VII in the proximal third. A1 6–8-segmented in females, second segment with strong protrusion bearing 1 strong bipinnate seta pointing backwards. A2 with basis or allobasis, without abexopodal seta, exp at most 1-segmented with at most 2 setae. Md palpus with at most 1-segmented exp and enp, blades of gnathobase forming broad grinding face. Mxl palp enp segment incorporated into basis or absent, exp segment present, incorporated into basis or absent. Mx proximal endite with 1 seta. Mxp prehensile, with strong claw distally. P1–P4 exps 3-segmented, of P1 small, of P2–P4 long and slender. P1 exp3 with 4 setal elements, spines with STEs. P1–P4 enps at most biarticulate. P5 exp longer than wide, endopodal lobe barely protruding. 1 egg sack with 2–40 eggs.</p></tp:treatment-sec><tp:taxon-treatment><tp:treatment-meta><mixed-citation publication-type="journal"><person-group><name><surname>Menzel</surname><given-names>Lena</given-names></name></person-group><article-title>First descriptions of copepodid stages, sexual dimorphism and intraspecific variability of 
                    <italic>Mesocletodes</italic> Sars, 1909 (Copepoda, Harpacticoida, Argestidae), including the description of a new species with  broad abyssal distribution
                </article-title><source>Zookeys</source><day>10</day><month>5</month><year>2011</year><volume>2011</volume><issue>96</issue><fpage>39</fpage><lpage>80</lpage><pub-id pub-id-type="doi">10.3897/zookeys.96.1496</pub-id></mixed-citation></tp:treatment-meta><tp:nomenclature><tp:taxon-name>
                        <tp:taxon-name-part taxon-name-part-type="genus">Mesocletodes</tp:taxon-name-part>
                        <tp:taxon-name-part taxon-name-part-type="species">elmari</tp:taxon-name-part>
                    		<object-id xmlns:xlink="http://www.w3.org/1999/xlink" xlink:type="simple">urn:lsid:zoobank.org:act:8056C1B4-FC83-4410-BE24-7F495F056509</object-id>
                    		<object-id xmlns:xlink="http://www.w3.org/1999/xlink" xlink:type="simple">http://species-id.net/wiki/Mesocletodes_elmari</object-id>
                    </tp:taxon-name><tp:taxon-status xmlns:xlink="http://www.w3.org/1999/xlink" xlink:type="simple">sp. n.</tp:taxon-status><xref ref-type="fig" rid="F2">Figs 2</xref><xref ref-type="fig" rid="F14">14</xref></tp:nomenclature><tp:treatment-sec sec-type="Etymology"><title>Etymology:</title><p>The name is dedicated to the author’s father, Elmar Menzel.</p></tp:treatment-sec><tp:treatment-sec sec-type="Locus typicus"><title>Locus typicus:</title><p>Guinea Basin, RV “Meteor“, Cruise M63/2 (DIVA-2), station 75/7 (<named-content xmlns:xlink="http://www.w3.org/1999/xlink" content-type="dwc:verbatimCoordinates" xlink:type="simple">0°50.0'N, 5°35.0'W</named-content>, 5139m), March 19, 2005.</p></tp:treatment-sec><tp:treatment-sec sec-type="Type material"><title>Type material:</title><p>7 individuals Holotype: 1 female, dissected, mounted on 17 slides, coll. no. SMF 37012/1–17, RV “Meteor“, Cruise M63/2 (DIVA-2) at station 75/7 (<named-content xmlns:xlink="http://www.w3.org/1999/xlink" content-type="dwc:verbatimCoordinates" xlink:type="simple">0°50.0'N, 05°35.0'W</named-content>, 5139m), March 19, 2005.</p><p>Paratypes: Paratype 1 (Allotype): 1 male, dissected, mounted on 9 slides, coll. no. SMF 37013/1–9, RV “Meteor“, Cruise M63/2 (DIVA-2) at station 78/7 (<named-content xmlns:xlink="http://www.w3.org/1999/xlink" content-type="dwc:verbatimCoordinates" xlink:type="simple">0°50.1'N, 05°35.1'W</named-content>, 5136m), March 19, 2005.</p><p>Paratype 2: 1 female, mounted on 1 slide, coll. no. SMF 37014, RV “Meteor“, Cruise M63/2 (DIVA-2) at station 35/7 (<named-content xmlns:xlink="http://www.w3.org/1999/xlink" content-type="dwc:verbatimCoordinates" xlink:type="simple">28°6.8'S, 7°20.7'E</named-content>, 5033m), March 03, 2005.</p><p>Paratype 3: 1 CV female dissected, mounted on 6 slides, coll. no. SMF 37015/1–6, RV “Meteor“, Cruise M63/2 (DIVA-2) at station 79/4 (<named-content xmlns:xlink="http://www.w3.org/1999/xlink" content-type="dwc:verbatimCoordinates" xlink:type="simple">0°50.0'N, 05°35.1'W</named-content>, 5140m), March 19, 2005.</p><p><!--PageBreak-->Paratype 4: 1 CV male dissected, mounted on 2 slides, coll. no. SMF 37016/1–2, RV “Meteor“, Cruise M48/1 (DIVA-1) at station 346-7/10 (<named-content xmlns:xlink="http://www.w3.org/1999/xlink" content-type="dwc:verbatimCoordinates" xlink:type="simple">16°17.0'S, 05°27.0'E</named-content>, 5389m), July 27, 2000.<!--PageBreak--></p><p>Paratype 5: 1 CIV male dissected, mounted on 8 slides, coll. no. SMF 37017/1–8, RV “Meteor“, Cruise M63/2 (DIVA-2) at station 97/7 (<named-content xmlns:xlink="http://www.w3.org/1999/xlink" content-type="dwc:verbatimCoordinates" xlink:type="simple">0°37.2'N, 06°28.1'W</named-content>, 5168m), March 23, 2005.</p><p>Paratype 6: 1 CIII dissected, mounted on 7 slides, coll. no. SMF 37018/1–7, RV “Polarstern“, Cruise PS61 (ANT-XIX/4 (ANDEEP II)) at station 138-11/4 (<named-content xmlns:xlink="http://www.w3.org/1999/xlink" content-type="dwc:verbatimCoordinates" xlink:type="simple">62°58.03'S, 27°54.08'W</named-content>, 4541m) March 18, 2002.</p></tp:treatment-sec><tp:treatment-sec sec-type="Description of adult female holotype"><title>Description of adult female holotype.</title><p>(<xref ref-type="fig" rid="F2">Figs 2</xref>–<xref ref-type="fig" rid="F8">8</xref>) Habitus (<xref ref-type="fig" rid="F2">Figs 2</xref> [paratype], <xref ref-type="fig" rid="F3">3 A – B</xref>) of cylindrical shape, no clear distinction between prosome and urosome. Body length including FR 0.78 mm. Distal margins of cphth, prosomites and urosomites with conspicuous coarsely ornate and denticulated hyaline frill with many setules (<xref ref-type="fig" rid="F3">Fig. 3 E</xref>). Body with several remarkably long sensilla. Distal margins of prosomites with long spinules: only dorsally in prosomites and first urosomite, in urosomites also laterally and ventrally. Distal margin of last urosomite without sensilla. Rostrum not protruding, with 2 sensilla. Body of prickly appearance, caused by small protrusions bearing one setule each, protrusions in urosomites and telson coarser than in prosomites (<xref ref-type="fig" rid="F3">Fig. 3 D, F</xref>). Notch-like pores ventrolaterally on P4 – P5 bearing somites. Genital double somite fused ventrally. Telson (<xref ref-type="fig" rid="F3">Fig. 3 A–C</xref>) as long as 2 preceding urosomites together, almost square from lateral and dorsal view. Ventrally with 2 rows of 6 long spinules each and on the outer edges, close to hyaline frill of last urosomite. 1 ventral notch-like pore on each side at inner edge near insertion of FR. Operculum with several denticles (<xref ref-type="fig" rid="F3">Fig. 3 A</xref>).</p><fig id="F2" position="float" orientation="portrait"><label>Figure 2.</label><caption><p><italic><tp:taxon-name>Mesocletodes elmari</tp:taxon-name></italic> sp. n., adult female, paratype 2. CLSM photograph of a Congo-red stained specimen, lateral view. Scale bar: 100 µm</p></caption><graphic xmlns:xlink="http://www.w3.org/1999/xlink" xlink:href="ZooKeys-096-039-g002.jpg" position="float" orientation="portrait" xlink:type="simple"/></fig><fig id="F3" position="float" orientation="portrait"><label>Figure 3.</label><caption><p><italic><tp:taxon-name>Mesocletodes elmari</tp:taxon-name></italic> sp. n., adult female, holotype. <bold>A</bold> habitus dorsal view <bold>B</bold> habitus lateral view <bold>C</bold> telson ventral view, internal notch-like pores indicated by arrow <bold>D</bold> detail of urosomal setules <bold>E</bold> detail of hyaline frill <bold>F</bold> detail of prosomal setules <bold>G</bold> FR lateral view, tube pores indicated by arrow. Scale bars: <bold>A–C</bold>: 100 µm; <bold>D–G</bold>: 50 µm</p></caption><graphic xmlns:xlink="http://www.w3.org/1999/xlink" xlink:href="ZooKeys-096-039-g003.jpg" position="float" orientation="portrait" xlink:type="simple"/></fig><p>A1 (<xref ref-type="fig" rid="F4">Fig. 4 A, A’</xref>) 7-segmented, reticulated as shown for proximal part of A2 enp1 (<xref ref-type="fig" rid="F4">Fig. 4 B</xref>). Segments 4 and 7 with aes. Second segment of paratype 2 (A’) large, with 1 protrusion bearing 1 bipinnate seta (seta lost during preparation of holotype). Spines with STEs. First and second segment bear inner and outer spinules, third segment with outer spinules. Setal formula: 1: 0; 2: 8; 3: 5; 4: 2+aes; 5: 1; 6: 2; 7: 9+acrothek (=11+aes).</p><fig id="F4" position="float" orientation="portrait"><label>Figure 4.</label><caption><p><italic><tp:taxon-name>Mesocletodes elmari</tp:taxon-name></italic> sp. n., adult female. <bold>A</bold> A1, holotype, dorsal view. Missing setae indicated by arrows. Asterisks mark the 2 setae presumably occurring in CV. <bold>A’</bold> second A1 segment, paratype 2, ventral view, arrow indicates characteristic protrusion with seta <bold>B</bold> A2 holotype. Scale bars: 50 μm</p></caption><graphic xmlns:xlink="http://www.w3.org/1999/xlink" xlink:href="ZooKeys-096-039-g004.jpg" position="float" orientation="portrait" xlink:type="simple"/></fig><p>A2 (<xref ref-type="fig" rid="F4">Fig. 4 B</xref>) with basis, reticulate ornamentation as shown for part of enp1. Exp 1-segmented, with 1 terminal and 1 subterminal seta. Enp 2-segmented, both segments with strong outer spinules. Enp2 with 2 bipinnate spines subterminally. 3 geniculate and 2 pinnate spines, and 1 naked seta terminally. Naked terminal seta fused basally to 1 outer pinnate spine. The innermost element is a reduced seta. Spines with STEs.</p><p>Labrum (<xref ref-type="fig" rid="F5">Fig. 5 A</xref>) with 1 medial and 2 lateral rows of spinules, setules at oral surface.</p><fig id="F5" position="float" orientation="portrait"><label>Figure 5.</label><caption><p><italic><tp:taxon-name>Mesocletodes elmari</tp:taxon-name></italic> sp. n., adult female. <bold>A</bold> labrum, holotype <bold>B+C</bold> md, holotype,  <bold>D</bold> paragnaths, holotype <bold>E</bold> mxl, holotype <bold>F</bold> mx, holotype, basal seta supplemented after counterpart, dash-depicted endopodal seta supplemented after paratype 2. Arrow dicates the peculiar spinulelike pinna <bold>G</bold> mxp, paratype 2, unfragmented, <bold>G1–G3</bold> mxp details, holotype. Scale bar: 50 µm</p></caption><graphic xmlns:xlink="http://www.w3.org/1999/xlink" xlink:href="ZooKeys-096-039-g005.jpg" position="float" orientation="portrait" xlink:type="simple"/></fig><p>Md (<xref ref-type="fig" rid="F5">Fig. 5 B, C</xref>) gnathobase formed by 5 tooth-like projections: 1 dentate, 1 broad tooth, 3 strong teeth partly fused to broad grinding face. Strong seta close to grinding face. Md palpus 3-segmented, exp and enp articulated. 1 strong basal seta terminally, exp with 2 terminal and 1 subterminal setae, enp with 3 terminal setae.</p><p>Paragnaths (<xref ref-type="fig" rid="F5">Fig. 5 D</xref>) on each side with 2 rows of traverse arranged brush-like setae orally and 1 row of long spinules at the surface.</p><p>Mxl (<xref ref-type="fig" rid="F5">Fig. 5 E</xref>) praecoxal arthrite terminally with 6 strong elements: 3 hooks with 1 strong spinule each, 1 brushlike seta fused to arthrite and 2 unipinnate setae. Subterminally with another pinnate spine and 2 bare setae aborally. Coxa with 4 <!--PageBreak--><!--PageBreak-->elements terminally: 1 strong seta fused to coxa and 3 bare setae. Basis with 2 bare setae. Enp incorporated into basis, with 2 bare setae, exp 1-segmented with 2 pinnate setae.</p><p>Mx (<xref ref-type="fig" rid="F5">Fig. 5 F</xref>) syncoxa with 2 endites, the proximal one bearing 1 seta. Distal endite with 3 setae, the biggest one fused to segment. 2 strong setae fused to basis, distal one shows a suture, proximal one with 1 conspicuous strong spinule-like pinna (indicated by arrow in <xref ref-type="fig" rid="F5">Fig. 5 F</xref>). Basis additionally with 1 bare seta. Enp 1-segmented, with 2 bipinnate setae of equal length (dash-depicted seta supplemented from paratype 2).</p><p>Mxp (<xref ref-type="fig" rid="F5">Fig. 5 G, G1–G3</xref>) prehensile, syncoxa (<xref ref-type="fig" rid="F5">Fig. 5 G1</xref>) slightly shorter than basis (proximal part of <xref ref-type="fig" rid="F5">Fig. 5 G2</xref>), with 2 setae and several spinules. Basis slender, with spinules of different sizes. Enp 2-segmented. Enp1 (distal part of <xref ref-type="fig" rid="F5">Fig. 5 G2</xref>) small, bare of setae. Enp2 (<xref ref-type="fig" rid="F5">Fig. 5 G3</xref>) terminally fused to strongly pinnate claw, suture visible.</p><p>P1 (<xref ref-type="fig" rid="F6">Fig. 6 A</xref>) with 3-segmented exp and 2-segmented enp. Intercoxal sclerite long and bow-like. Coxa 1/3 broader than basis, with several spinules on ventral margin. Basis with outer spine, outer pore, long inner spine ventrally oriented and several rows of spinules. Exp1 and exp2 without inner seta. Exp3 with 4 elements. Enp1 short, with strong inner spine inserted medially. Enp2 extremely long, surpassing exp in length, with 1 outer, 1 terminal and 1 inner seta. Enp2 with 1 peculiar spinule subterminally. For setal formula see <xref ref-type="table" rid="T2">Table 2</xref>.</p><fig id="F6" position="float" orientation="portrait"><label>Figure 6.</label><caption><p><italic><tp:taxon-name>Mesocletodes elmari</tp:taxon-name></italic> sp. n., adult female, holotype. <bold>A</bold> P1, tube pores indicated by arrows <bold>B</bold> P2. Scale bars: 50 µm</p></caption><graphic xmlns:xlink="http://www.w3.org/1999/xlink" xlink:href="ZooKeys-096-039-g006.jpg" position="float" orientation="portrait" xlink:type="simple"/></fig><table-wrap id="T2" position="float" orientation="portrait"><label>Table 2.</label><caption><p><italic><tp:taxon-name>Mesocletodes elmari</tp:taxon-name></italic> sp. n., setal formula of P1–P4 of adults and copepodid stages. Pereiopodal setation of CV female and CV male is analogous to adults. – = segment is missing </p></caption><table><tbody><tr><td colspan="2" rowspan="1"/><td rowspan="1" colspan="1">exp1</td><td rowspan="1" colspan="1">exp2</td><td rowspan="1" colspan="1">exp3</td><td rowspan="1" colspan="1">enp1</td><td rowspan="1" colspan="1">enp2</td></tr><tr><td rowspan="4" colspan="1">P1</td><td rowspan="1" colspan="1">adult female</td><td rowspan="1" colspan="1">I-0</td><td rowspan="1" colspan="1">I-0</td><td rowspan="1" colspan="1">I,I1,1</td><td rowspan="1" colspan="1">0-1</td><td rowspan="1" colspan="1">1,1,1</td></tr><tr><td rowspan="1" colspan="1">adult male</td><td rowspan="1" colspan="1">I-0</td><td rowspan="1" colspan="1">I-0</td><td rowspan="1" colspan="1">I,I1,1</td><td rowspan="1" colspan="1">0-1</td><td rowspan="1" colspan="1">0,1,1</td></tr><tr><td rowspan="1" colspan="1">CIV male</td><td rowspan="1" colspan="1">I-0</td><td rowspan="1" colspan="1">2,I1,1</td><td rowspan="1" colspan="1">–</td><td rowspan="1" colspan="1">0-1</td><td rowspan="1" colspan="1">1,1,1</td></tr><tr><td rowspan="1" colspan="1">CIII</td><td rowspan="1" colspan="1">I-0</td><td rowspan="1" colspan="1">2,I1,1</td><td rowspan="1" colspan="1"/><td rowspan="1" colspan="1">0-1</td><td rowspan="1" colspan="1">0,1,1</td></tr><tr><td rowspan="4" colspan="1">P2</td><td rowspan="1" colspan="1">adult female</td><td rowspan="1" colspan="1">I-0</td><td rowspan="1" colspan="1">I-1</td><td rowspan="1" colspan="1">II,I1,2</td><td rowspan="1" colspan="1">0-1</td><td rowspan="1" colspan="1">0,2,1</td></tr><tr><td rowspan="1" colspan="1">adult male</td><td rowspan="1" colspan="1">I-0</td><td rowspan="1" colspan="1">I-1</td><td rowspan="1" colspan="1">II,I1,2</td><td rowspan="1" colspan="1">0-1</td><td rowspan="1" colspan="1">0,2,2</td></tr><tr><td rowspan="1" colspan="1">CIV male</td><td rowspan="1" colspan="1">I-0</td><td rowspan="1" colspan="1">III,I1,3</td><td rowspan="1" colspan="1">–</td><td rowspan="1" colspan="1">0-1</td><td rowspan="1" colspan="1">1,2,1</td></tr><tr><td rowspan="1" colspan="1">CIII</td><td rowspan="1" colspan="1">I-0</td><td rowspan="1" colspan="1">III,I1,2</td><td rowspan="1" colspan="1">–</td><td rowspan="1" colspan="1">0-1</td><td rowspan="1" colspan="1">0,2,1</td></tr><tr><td rowspan="4" colspan="1">P3</td><td rowspan="1" colspan="1">adult female</td><td rowspan="1" colspan="1">I-0</td><td rowspan="1" colspan="1">I-1</td><td rowspan="1" colspan="1">II,I1,2</td><td rowspan="1" colspan="1">0-1</td><td rowspan="1" colspan="1">0,2,1</td></tr><tr><td rowspan="1" colspan="1">adult male</td><td rowspan="1" colspan="1">I-0</td><td rowspan="1" colspan="1">I-1</td><td rowspan="1" colspan="1">II,I1,2</td><td rowspan="1" colspan="1">0-1</td><td rowspan="1" colspan="1">0,2,2</td></tr><tr><td rowspan="1" colspan="1">CIV male</td><td rowspan="1" colspan="1">I-0</td><td rowspan="1" colspan="1">III,I1,3</td><td rowspan="1" colspan="1">–</td><td rowspan="1" colspan="1">0-1</td><td rowspan="1" colspan="1">1,2,1</td></tr><tr><td rowspan="1" colspan="1">CIII</td><td rowspan="1" colspan="1">I-0</td><td rowspan="1" colspan="1">II,I1,2</td><td rowspan="1" colspan="1">–</td><td rowspan="1" colspan="1">0-1</td><td rowspan="1" colspan="1">0,2,0</td></tr><tr><td rowspan="4" colspan="1">P4</td><td rowspan="1" colspan="1">adult female</td><td rowspan="1" colspan="1">I-0</td><td rowspan="1" colspan="1">I-1</td><td rowspan="1" colspan="1">II,I1,2</td><td rowspan="1" colspan="1">0-1</td><td rowspan="1" colspan="1">0,2,1</td></tr><tr><td rowspan="1" colspan="1">adult male</td><td rowspan="1" colspan="1">I-0</td><td rowspan="1" colspan="1">I-1</td><td rowspan="1" colspan="1">II,I1,2</td><td rowspan="1" colspan="1">0-1</td><td rowspan="1" colspan="1">0,2,2</td></tr><tr><td rowspan="1" colspan="1">CIV male</td><td rowspan="1" colspan="1">I-0</td><td rowspan="1" colspan="1">III,I1,3</td><td rowspan="1" colspan="1">–</td><td rowspan="1" colspan="1">0-1</td><td rowspan="1" colspan="1">1,2,1</td></tr><tr><td rowspan="1" colspan="1">CIII</td><td rowspan="1" colspan="1">III,I1,0</td><td rowspan="1" colspan="1">–</td><td rowspan="1" colspan="1">–</td><td rowspan="1" colspan="1">0,2,0</td><td rowspan="1" colspan="1">–</td></tr></tbody></table></table-wrap><p>P2–P4 (<xref ref-type="fig" rid="F6">Figs 6 B</xref>, <xref ref-type="fig" rid="F7">7 A, B</xref>) with 3-segmented exps and 2-segmented enps. Intercoxal sclerites long and bow-like. Coxae little larger than bases. Bases twice as broad as long. Bases with outer spines, at inner margin with setular tufts. Outer margins of coxa with <!--PageBreak--><!--PageBreak-->strong spinules, inner margins of coxa and basis with setules. Exp1 as long as exp2 and exp3 together. Exp1 without inner seta. Exp3 terminally with cuticular hooks. Enp1 short. Enp2 extremely long, decreasing in length from P2-P4, measured in relation to exp1. Enp2 with 1 strong, short spinule subterminally. Outer terminal seta of enp2 decreasing in length from P2–P4. Inner terminal seta in P2 enp2 lost during preparation (indicated by arrow in <xref ref-type="fig" rid="F6">Fig. 6 B</xref>). Setation of exp and enp as in <xref ref-type="table" rid="T2">Table 2</xref>.</p><fig id="F7" position="float" orientation="portrait"><label>Figure 7.</label><caption><p><italic><tp:taxon-name>Mesocletodes elmari</tp:taxon-name></italic> sp. n., adult female, holotype. <bold>A</bold> P3 <bold>B</bold> P4. Scale bar: 50 µm</p></caption><graphic xmlns:xlink="http://www.w3.org/1999/xlink" xlink:href="ZooKeys-096-039-g007.jpg" position="float" orientation="portrait" xlink:type="simple"/></fig><p>P5 (<xref ref-type="fig" rid="F8">Fig. 8 A</xref>) benp with setophore with 2 spinules and 1 long bipinnate seta. Endopodal lobe not protruding, with 3 setae. Exp about 2 times as long as broad at base, bearing 3 outer, 1 terminal and 1 inner seta (dash-depicted setae supplemented from paratype 2).</p><fig id="F8" position="float" orientation="portrait"><label>Figure 8.</label><caption><p><italic><tp:taxon-name>Mesocletodes elmari</tp:taxon-name></italic> sp. n. <bold>A</bold> adult female holotype, P5, dorsal view <bold>B</bold> adult female holotype, GF, P6 indicated by asterisk <bold>C</bold> CV female paratype 3, P5 ventral view <bold>C1</bold> CV female paratype 3, P6 ventral view <bold>D</bold> adult male paratype 1, P5 ventral view <bold>D1</bold> adult male paratype 1, P6 ventral view <bold>E</bold> CV male paratype 4, P5 ventral view, asterisk on the right side of the endopodal lobe indicates where a cuticular protrusion analogous to the one on the left side can be expected <bold>E1</bold> CV male paratype 4, P6 ventral view <bold>F</bold> CIV male paratype 5, P5 ventral view, asterisk marks the inner depression on P5 exp <bold>F1</bold> CIV male paratype 5, P6 ventral view. Missing setae indicated by arrows. Scale bars: 50 µm.</p></caption><graphic xmlns:xlink="http://www.w3.org/1999/xlink" xlink:href="ZooKeys-096-039-g008.jpg" position="float" orientation="portrait" xlink:type="simple"/></fig><p>P6 integrated into GF (<xref ref-type="fig" rid="F8">Fig. 8 B</xref>), reduced to a fused opercular plate, armed with 1 short spine on each side (see asterisk in <xref ref-type="fig" rid="F8">Fig. 8 B</xref>). GF with single aperture, accompanied by 1 row of spinules on each side.</p><p>FR (<xref ref-type="fig" rid="F3">Fig. 3 G</xref>) long and slender, ornate, ventral spinules between seta VII and III. Approximately 13 times as long as broad (measured at base). Close to base ventrolaterally with 1 notch-like pore at external side (<xref ref-type="fig" rid="F3">Fig. 3 G, C</xref>). Extremely elongated between setae VII and III. Seta I close to seta II. Seta VII triarticulate. Seta III located on dorsal side subterminally. Setae IV–VI located terminally. FR laterally with subterminal tube pore (see arrow in <xref ref-type="fig" rid="F3">Fig. 3 G</xref>).</p></tp:treatment-sec><tp:treatment-sec sec-type="Description of adult male paratype"><title>Description of adult male paratype</title><p>(Allotype) (<xref ref-type="fig" rid="F8">Figs 8</xref>–<xref ref-type="fig" rid="F11">11</xref>) The adult male corresponds to the adult female in all morphological characters unless deviations are mentioned below.</p><p>Habitus (<xref ref-type="fig" rid="F9">Fig. 9 A, B</xref>) much smaller than adult female, body length including FR 0.40 mm. Body not of prickly appearance (<xref ref-type="fig" rid="F9">Fig. 9 A–C</xref>), hyaline frill (<xref ref-type="fig" rid="F9">Fig. 9 D</xref>) not ornate. Distal margins of first and second urosomites with long spinules dorsally, of third urosomite dorsally, laterally and ventrally, of last 2 urosomites only laterally and ventrally. With 2 spermatophores: first one inside first urosomite, second one inside second and third prosomite. Gut empty. FR (<xref ref-type="fig" rid="F9">Fig. 9 E</xref>) as described for female.</p><fig id="F9" position="float" orientation="portrait"><label>Figure 9.</label><caption><p><italic><tp:taxon-name>Mesocletodes elmari</tp:taxon-name></italic> sp. n., adult male paratype 1. <bold>A</bold> habitus dorsal view <bold>B</bold> habitus lateral view <bold>C</bold> telson ventral view <bold>D</bold> detail of hyaline frill <bold>E</bold> FR, lateral view, arrow indicates terminal tube pore. Scale bars: <bold>A–C</bold> 100 µm, <bold>D+E</bold> 50 µm.</p></caption><graphic xmlns:xlink="http://www.w3.org/1999/xlink" xlink:href="ZooKeys-096-039-g009.jpg" position="float" orientation="portrait" xlink:type="simple"/></fig><p>A1 (<xref ref-type="fig" rid="F10">Fig. 10 A</xref>) 9-segmented, haplocer. Segments 5 and 9 with aes. Second segment large, with 1 protrusion bearing 1 bare seta. Segments 5, 6 and 7 with modified setae. Setae of most segments bare. Setal formula: 1: 0; 2: 8; 3: 4; 4: 2; 5: 4+aes; 6: 2; 7: 2; 8: 2; 9: 9+acrothek (=11+aes).</p><fig id="F10" position="float" orientation="portrait"><label>Figure 10.</label><caption><p><italic><tp:taxon-name>Mesocletodes elmari</tp:taxon-name></italic> sp. n. <bold>A</bold> adult male paratype 1, A1 dorsal view <bold>B</bold> CV male paratype 4, A1 dorsal view, minute setae on third segment highlighted by solid squares. Asterisks mark the 2 setae occurring in CV. Missing setae indicated by arrows. Scale bar: 50 µm.</p></caption><graphic xmlns:xlink="http://www.w3.org/1999/xlink" xlink:href="ZooKeys-096-039-g010.jpg" position="float" orientation="portrait" xlink:type="simple"/></fig><p>A2, Md, Mxl, Mx and Mxp as described for adult female.</p><p>P1–P4 (<xref ref-type="fig" rid="F11">Fig. 11 A–D</xref>) intercoxal sclerites, coxae, bases and segmentation of enp and exp as described for adult female, but with fewer spinules. P1 exp3 with 1 spine and 3 setae, the 2 innermost of wreathed appearance. P2–P4 inner exopodal setae long. P2–P4 enp2 with 2 long inner setae. Basal seta of P3 and P4 broken (indicated by arrow in <xref ref-type="fig" rid="F11">Fig. 11 C, D</xref>). For setal formula see <xref ref-type="table" rid="T2">Table 2</xref>.</p><fig id="F11" position="float" orientation="portrait"><label>Figure 11.</label><caption><p><italic><tp:taxon-name>Mesocletodes elmari</tp:taxon-name></italic> sp. n., adult male paratype 1. <bold>A</bold> P1 <bold>B</bold> P2 <bold>C</bold> P3 <bold>D</bold> P4. Missing setae indicated by arrows. Scale bars: 50 µm.</p></caption><graphic xmlns:xlink="http://www.w3.org/1999/xlink" xlink:href="ZooKeys-096-039-g011.jpg" position="float" orientation="portrait" xlink:type="simple"/></fig><p>P5 (<xref ref-type="fig" rid="F8">Fig. 8 D</xref>) with setophore (seta lost during dissection, see arrow in <xref ref-type="fig" rid="F8">Fig. 8 D</xref>) with few spinules and 1 notch-like pore laterally. Endopodal lobe barely protruding, with 2 setae, outermost very short. Exp about twice as long as broad (measured at base), bearing 3 outer, 1 terminal and 2 inner setae.</p><p>P6 (<xref ref-type="fig" rid="F8">Fig. 8 D1</xref>) with 2 setae.</p></tp:treatment-sec><tp:treatment-sec sec-type="Description of copepodid stages"><title>Description of copepodid stages</title><p>(paratypes 3–6) (<xref ref-type="fig" rid="F8">Figs 8</xref>, <xref ref-type="fig" rid="F10">10</xref>, <xref ref-type="fig" rid="F12">12</xref>–<xref ref-type="fig" rid="F14">14</xref>) CV female (<xref ref-type="fig" rid="F12">Fig. 12 C, C1</xref>): body length including FR 0.58 mm. Body not of prickly appearance. Penultimate urosomite is not formed. Distal margins of body somites with smooth hyaline frill and, except penultimate one, with sensilla. Extremities A1–P4 (not depicted) as described for adult female but smaller. P5 (<xref ref-type="fig" rid="F8">Fig. 8 C</xref>) exp not separated from benp, setation of exp and basendopodal lobe as in adult female but smaller. P6 (<xref ref-type="fig" rid="F8">Fig. 8 C1</xref>) with 2 setae. GF not expressed.</p><fig id="F12" position="float" orientation="portrait"><label>Figure 12.</label><caption><p><italic><tp:taxon-name>Mesocletodes elmari</tp:taxon-name></italic> sp. n. <bold>A</bold> CIII paratype 6, habitus lateral view, terminal TP on FR indicated by arrow <bold>A1</bold> CIII paratype 6, telson ventral view, internal notch-like pores indicated by arrow <bold>B</bold> CIV male paratype 5, habitus lateral view, terminal TP on FR indicated by arrow <bold>B1</bold> CIV male paratype 5, telson ventral view, internal notch-like pores and setular tuft on FR indicated by arrows <bold>C</bold> CV female paratype 3, habitus lateral view, terminal TP on FR indicated by arrow <bold>C1</bold> CV female paratype 3, telson ventral view, internal notch-like pores indicated by arrow. Scale bar: 100 µm.</p></caption><graphic xmlns:xlink="http://www.w3.org/1999/xlink" xlink:href="ZooKeys-096-039-g012.jpg" position="float" orientation="portrait" xlink:type="simple"/></fig><p>CV male: body as in CV female. A1 (<xref ref-type="fig" rid="F10">Fig. 10 B</xref>) 6-segmented. Segments 3 and 6 with aes. Second segment large, with a protrusion bearing 1 seta. Setal formula: 1: 0; 2: 8; 3: 9+aes; 4: 2; 5: 2; 6: 9+acrothek (=11+aes). A2–mxp as described for adult female. P1–P4 (not depicted) and P6 (<xref ref-type="fig" rid="F8">Fig. 8 E1</xref>) as described for adult male but smaller. P5 (<xref ref-type="fig" rid="F8">Fig. 8 E</xref>) exp not separated from benp, setation of exp as in adult male but smaller. Right basendopodal lobe with 2 setae and 1 cuticular protrusion, which is missing on the counterpart (see asterisk in <xref ref-type="fig" rid="F8">Fig. 8 E</xref>).</p><p>CIV male (<xref ref-type="fig" rid="F12">Fig. 12 B, B1</xref>): body length including FR 0.50 mm. Body not of prickly appearance. 2 penultimate urosomites not formed. Distal margins of body somites with smooth hyaline frill and, except the penultimate one, with sensilla. A1 (<xref ref-type="fig" rid="F14">Fig. 14 A</xref>) 6-segmented. Segments 3 and 6 with aes. Setal formula: 1: 0; 2: 6; 3: 6+aes; 4: 1; 5: 2; 6: 9+acrothek (=11+aes). A2–mxp (not depicted) as described for adult female but smaller P1–P4 (<xref ref-type="fig" rid="F13">Fig. 13 A–D</xref>) with 2-segmented enp and 2-segmented exp. P1–P4 enp2 with 1 inner seta and 1 subterminal, outer seta. For setal formula see <xref ref-type="table" rid="T2">Table 2</xref>. Setal elements developed as in adult male, P5 (<xref ref-type="fig" rid="F8">Fig. 8 F</xref>) exp not separated from benp. Basendopodal lobe with 2 setae and 1 cuticular protrusion, P5 not fused in the middle. P6 (<xref ref-type="fig" rid="F8">Fig. 8 F1</xref>) with 2 setae. GF not expressed. FR with setular tuft (<xref ref-type="fig" rid="F12">Fig. 12 B1</xref>) close to insertion in telson.</p><fig id="F13" position="float" orientation="portrait"><label>Figure 13.</label><caption><p><italic><tp:taxon-name>Mesocletodes elmari</tp:taxon-name></italic> sp. n., CIV male paratype 5. <bold>A</bold> P1 <bold>B</bold> P2 <bold>C</bold> P3 <bold>D</bold> P4. Missing setae indicated by arrows. Scale bars: 50 µm.</p></caption><graphic xmlns:xlink="http://www.w3.org/1999/xlink" xlink:href="ZooKeys-096-039-g013.jpg" position="float" orientation="portrait" xlink:type="simple"/></fig><fig id="F14" position="float" orientation="portrait"><label>Figure 14.</label><caption><p><italic><tp:taxon-name>Mesocletodes elmari</tp:taxon-name></italic> sp. n. <bold>A</bold> CIV male paratype 5, A1 dorsal view <bold>B</bold> CIII paratype 6, P1 <bold>C</bold> CIII paratype 6, P2, outer basal seta supplemented according to counterpart <bold>D</bold> CIII paratype 6, P3 <bold>E</bold> CIII paratype 6, P4 <bold>F</bold> CIII paratype 6, A1. Missing setae indicated by arrows. Scale bars: 50 µm.</p></caption><graphic xmlns:xlink="http://www.w3.org/1999/xlink" xlink:href="ZooKeys-096-039-g014.jpg" position="float" orientation="portrait" xlink:type="simple"/></fig><p>CIII (<xref ref-type="fig" rid="F12">Fig. 12 A, A1</xref>): body length including FR 0.42mm. Body not of prickly appearance. 3 penultimate urosomites not formed. Distal margins of body somites with smooth hyaline frill. A1 (<xref ref-type="fig" rid="F14">Fig. 14 F</xref>) 5-segmented. Setal formula: 1: 0; 2: 8+aes; 3: 1; 4: 2; 5: 9+acrothek (=11+aes). A2–mxp (not depicted) as described for adult female but smaller.</p><p>P1–P3 (<xref ref-type="fig" rid="F14">Fig. 14 B–D</xref>) with 2-segmented enp and 2-segmented exp. Exp1 longer than exp2. P4 (<xref ref-type="fig" rid="F14">Fig. 14 E</xref>) exp and enp 1-segmented. For setal formula see <xref ref-type="table" rid="T2">Table 2</xref>. P5 lost during preparation, P6 not expressed.</p></tp:treatment-sec><tp:treatment-sec sec-type="Morphological variability"><title>Morphological variability</title><p>(cf. <xref ref-type="table" rid="T1">Table 1</xref>). The body length including FR is variable: for adult females between 0.57 and 1.06 mm (the majority measured 0.7 to 0.9 mm), for adult males between 0.4 and 0.7 mm, for CV females between 0.5 and 0.75 mm, for CV males between 0.5 and 0.59 mm, for CIV males between 0.4 and 0.64 mm.</p><p>The spinulation also seems to be highly variable: the row of spinules ventrally at the telson ranges from numerous, long and slender to few, short and stout. In total, 16 specimens show setular tufts in the FR: six adult females, one CV male and the five CIV males bear setular tufts close to the telson, four adult females close to seta VII. The amount of spinules in A1 segment 3 varies. Four out of 56 adult females<!--PageBreak--><!--PageBreak--><!--PageBreak--><!--PageBreak--><!--PageBreak--><!--PageBreak--><!--PageBreak--><!--PageBreak--><!--PageBreak--><!--PageBreak-->, all adult males and copepodid stages possess a non-ornate hyaline frill. A very rare feature (in two adult females, all CIV males) is also the presence of outer setae in P2–P4 enp2 or just in P2 enp2 (one adult female). The number of eggs (2–20) is variable, too.</p></tp:treatment-sec></tp:taxon-treatment><tp:treatment-sec><!--Section generated to contain objects referenced in tp:taxon-treatment.--><table-wrap id="T1" position="float" orientation="portrait"><label>Table 1.</label><caption><p>Specimens of <italic><tp:taxon-name>Mesocletodes elmari</tp:taxon-name></italic> sp. n. discovered, containing information on gender, number of eggs, ontogenetic stage, body length and remarks on intraspecific variability. f = female; m = male.</p></caption><table><tbody><tr><th rowspan="1" colspan="1"/><th rowspan="1" colspan="1">Project</th><th rowspan="1" colspan="1">Expedition</th><th rowspan="1" colspan="1">Station</th><th rowspan="1" colspan="1">gender</th><th rowspan="1" colspan="1">number of eggs</th><th rowspan="1" colspan="1">ontogenetic stage</th><th rowspan="1" colspan="1">body length [mm]</th><th rowspan="1" colspan="1">remarks on intraspecific variability</th></tr><tr><td rowspan="1" colspan="1"/><td rowspan="1" colspan="1">ANDEEP I</td><td rowspan="1" colspan="1">PS61</td><td rowspan="1" colspan="1">43/4-6</td><td rowspan="1" colspan="1">f</td><td rowspan="1" colspan="1"> </td><td rowspan="1" colspan="1">adult</td><td rowspan="1" colspan="1">0.70</td><td rowspan="1" colspan="1"> </td></tr><tr><td rowspan="1" colspan="1"/><td rowspan="1" colspan="1">ANDEEP I</td><td rowspan="1" colspan="1">PS61</td><td rowspan="1" colspan="1">46/4-1</td><td rowspan="1" colspan="1">f</td><td rowspan="1" colspan="1">ca. 15</td><td rowspan="1" colspan="1">adult</td><td rowspan="1" colspan="1">0.82</td><td rowspan="1" colspan="1"> </td></tr><tr><td rowspan="1" colspan="1"/><td rowspan="1" colspan="1">ANDEEP I</td><td rowspan="1" colspan="1">PS61</td><td rowspan="1" colspan="1">46/4-5</td><td rowspan="1" colspan="1">f</td><td rowspan="1" colspan="1"> </td><td rowspan="1" colspan="1">adult</td><td rowspan="1" colspan="1">0.63</td><td rowspan="1" colspan="1">P2 enp2 with outer seta</td></tr><tr><td rowspan="1" colspan="1"/><td rowspan="1" colspan="1">ANDEEP I</td><td rowspan="1" colspan="1">PS61</td><td rowspan="1" colspan="1">46/4-8</td><td rowspan="1" colspan="1">f</td><td rowspan="1" colspan="1"> </td><td rowspan="1" colspan="1">adult</td><td rowspan="1" colspan="1">0.70</td><td rowspan="1" colspan="1">hyaline frill not ornate</td></tr><tr><td rowspan="1" colspan="1"/><td rowspan="1" colspan="1">ANDEEP I</td><td rowspan="1" colspan="1">PS61</td><td rowspan="1" colspan="1">46/6-5</td><td rowspan="1" colspan="1">m</td><td rowspan="1" colspan="1"> </td><td rowspan="1" colspan="1">CV</td><td rowspan="1" colspan="1">0.50</td><td rowspan="1" colspan="1"> </td></tr><tr><td rowspan="1" colspan="1"/><td rowspan="1" colspan="1">ANDEEP I</td><td rowspan="1" colspan="1">PS61</td><td rowspan="1" colspan="1">46/6-3</td><td rowspan="1" colspan="1">f</td><td rowspan="1" colspan="1"> </td><td rowspan="1" colspan="1">adult</td><td rowspan="1" colspan="1">0.80</td><td rowspan="1" colspan="1">P2-P4 enp2 with outer seta</td></tr><tr><td rowspan="1" colspan="1"/><td rowspan="1" colspan="1">ANDEEP I</td><td rowspan="1" colspan="1">PS61</td><td rowspan="1" colspan="1">46/6-3</td><td rowspan="1" colspan="1">f</td><td rowspan="1" colspan="1"> </td><td rowspan="1" colspan="1">adult</td><td rowspan="1" colspan="1">0.87</td><td rowspan="1" colspan="1"> </td></tr><tr><td rowspan="1" colspan="1"/><td rowspan="1" colspan="1">ANDEEP I</td><td rowspan="1" colspan="1">PS61</td><td rowspan="1" colspan="1">129/5-4</td><td rowspan="1" colspan="1">f</td><td rowspan="1" colspan="1">4</td><td rowspan="1" colspan="1">adult</td><td rowspan="1" colspan="1">0.78</td><td rowspan="1" colspan="1"> </td></tr><tr><td rowspan="1" colspan="1"/><td rowspan="1" colspan="1">ANDEEP II</td><td rowspan="1" colspan="1">PS61</td><td rowspan="1" colspan="1">131/11-A</td><td rowspan="1" colspan="1">f</td><td rowspan="1" colspan="1">4? 20?</td><td rowspan="1" colspan="1">adult</td><td rowspan="1" colspan="1">0.62</td><td rowspan="1" colspan="1"> </td></tr><tr><td rowspan="1" colspan="1"/><td rowspan="1" colspan="1">ANDEEP II</td><td rowspan="1" colspan="1">PS61</td><td rowspan="1" colspan="1">138/11-4</td><td rowspan="1" colspan="1">f</td><td rowspan="1" colspan="1"> </td><td rowspan="1" colspan="1">adult</td><td rowspan="1" colspan="1">0.71</td><td rowspan="1" colspan="1"> </td></tr><tr><td rowspan="1" colspan="1">Paratype 6</td><td rowspan="1" colspan="1">ANDEEP II</td><td rowspan="1" colspan="1">PS61</td><td rowspan="1" colspan="1">138/11-4</td><td rowspan="1" colspan="1"> </td><td rowspan="1" colspan="1"> </td><td rowspan="1" colspan="1">CIII</td><td rowspan="1" colspan="1">0.47</td><td rowspan="1" colspan="1"> </td></tr><tr><td rowspan="1" colspan="1"/><td rowspan="1" colspan="1">CROZEX</td><td rowspan="1" colspan="1">D300</td><td rowspan="1" colspan="1">15773/31</td><td rowspan="1" colspan="1">f</td><td rowspan="1" colspan="1">11</td><td rowspan="1" colspan="1">adult</td><td rowspan="1" colspan="1">0.80</td><td rowspan="1" colspan="1"> </td></tr><tr><td rowspan="1" colspan="1"/><td rowspan="1" colspan="1">CROZEX</td><td rowspan="1" colspan="1">D300</td><td rowspan="1" colspan="1">15775/32</td><td rowspan="1" colspan="1">f</td><td rowspan="1" colspan="1"> </td><td rowspan="1" colspan="1">adult</td><td rowspan="1" colspan="1">0.92</td><td rowspan="1" colspan="1">FR: setular tuft near seta VII</td></tr><tr><td rowspan="1" colspan="1"/><td rowspan="1" colspan="1">CROZEX</td><td rowspan="1" colspan="1">D300</td><td rowspan="1" colspan="1">15775/36</td><td rowspan="1" colspan="1">m</td><td rowspan="1" colspan="1"> </td><td rowspan="1" colspan="1">adult</td><td rowspan="1" colspan="1">0.43</td><td rowspan="1" colspan="1"> </td></tr><tr><td rowspan="1" colspan="1"/><td rowspan="1" colspan="1">DIVA-1</td><td rowspan="1" colspan="1">M48/1</td><td rowspan="1" colspan="1">325/6-2</td><td rowspan="1" colspan="1">f</td><td rowspan="1" colspan="1"> </td><td rowspan="1" colspan="1">adult</td><td rowspan="1" colspan="1">?</td><td rowspan="1" colspan="1">FR lost</td></tr><tr><td rowspan="1" colspan="1"/><td rowspan="1" colspan="1">DIVA-1</td><td rowspan="1" colspan="1">M48/1</td><td rowspan="1" colspan="1">342/2-1</td><td rowspan="1" colspan="1">f</td><td rowspan="1" colspan="1"> </td><td rowspan="1" colspan="1">adult</td><td rowspan="1" colspan="1">0.71</td><td rowspan="1" colspan="1">FR: setular tuft near the base</td></tr><tr><td rowspan="1" colspan="1"/><td rowspan="1" colspan="1">DIVA-1</td><td rowspan="1" colspan="1">M48/1</td><td rowspan="1" colspan="1">346/1-3</td><td rowspan="1" colspan="1">m</td><td rowspan="1" colspan="1"> </td><td rowspan="1" colspan="1">adult</td><td rowspan="1" colspan="1">0.68</td><td rowspan="1" colspan="1"> </td></tr><tr><td rowspan="1" colspan="1"/><td rowspan="1" colspan="1">DIVA-1</td><td rowspan="1" colspan="1">M48/1</td><td rowspan="1" colspan="1">346/1-7</td><td rowspan="1" colspan="1">m</td><td rowspan="1" colspan="1"> </td><td rowspan="1" colspan="1">adult</td><td rowspan="1" colspan="1">0.54</td><td rowspan="1" colspan="1"> </td></tr><tr><td rowspan="1" colspan="1"/><td rowspan="1" colspan="1">DIVA-1</td><td rowspan="1" colspan="1">M48/1</td><td rowspan="1" colspan="1">346/2-3</td><td rowspan="1" colspan="1">f</td><td rowspan="1" colspan="1"> </td><td rowspan="1" colspan="1">adult</td><td rowspan="1" colspan="1">0.83</td><td rowspan="1" colspan="1"> </td></tr><tr><td rowspan="1" colspan="1"/><td rowspan="1" colspan="1">DIVA-1</td><td rowspan="1" colspan="1">M48/1</td><td rowspan="1" colspan="1">346/2-3</td><td rowspan="1" colspan="1">f</td><td rowspan="1" colspan="1">12</td><td rowspan="1" colspan="1">adult</td><td rowspan="1" colspan="1">0.87</td><td rowspan="1" colspan="1"> </td></tr><tr><td rowspan="1" colspan="1"/><td rowspan="1" colspan="1">DIVA-1</td><td rowspan="1" colspan="1">M48/1</td><td rowspan="1" colspan="1">346/2-8</td><td rowspan="1" colspan="1">f</td><td rowspan="1" colspan="1">17</td><td rowspan="1" colspan="1">adult</td><td rowspan="1" colspan="1">0.86</td><td rowspan="1" colspan="1"> </td></tr><tr><td rowspan="1" colspan="1"/><td rowspan="1" colspan="1">DIVA-1</td><td rowspan="1" colspan="1">M48/1</td><td rowspan="1" colspan="1">346/2-9</td><td rowspan="1" colspan="1">f</td><td rowspan="1" colspan="1">3?</td><td rowspan="1" colspan="1">adult</td><td rowspan="1" colspan="1">0.74</td><td rowspan="1" colspan="1"> </td></tr><tr><td rowspan="1" colspan="1"/><td rowspan="1" colspan="1">DIVA-1</td><td rowspan="1" colspan="1">M48/1</td><td rowspan="1" colspan="1">346/2-11</td><td rowspan="1" colspan="1">f</td><td rowspan="1" colspan="1"> </td><td rowspan="1" colspan="1">adult</td><td rowspan="1" colspan="1">0.82</td><td rowspan="1" colspan="1">FR: setular tuft near seta VII, P1-P4 enp shorter</td></tr><tr><td rowspan="1" colspan="1"/><td rowspan="1" colspan="1">DIVA-1</td><td rowspan="1" colspan="1">M48/1</td><td rowspan="1" colspan="1">346/3-9</td><td rowspan="1" colspan="1">f</td><td rowspan="1" colspan="1"> </td><td rowspan="1" colspan="1">adult</td><td rowspan="1" colspan="1">0.91</td><td rowspan="1" colspan="1"> </td></tr><tr><td rowspan="1" colspan="1"/><td rowspan="1" colspan="1">DIVA-1</td><td rowspan="1" colspan="1">M48/1</td><td rowspan="1" colspan="1">346/4-10</td><td rowspan="1" colspan="1">f</td><td rowspan="1" colspan="1"> </td><td rowspan="1" colspan="1">adult</td><td rowspan="1" colspan="1">0.85</td><td rowspan="1" colspan="1">FR: setular tuft near seta VII, P1-P4 enp shorter</td></tr><tr><td rowspan="1" colspan="1"/><td rowspan="1" colspan="1">DIVA-1</td><td rowspan="1" colspan="1">M48/1</td><td rowspan="1" colspan="1">346/5-3</td><td rowspan="1" colspan="1">f</td><td rowspan="1" colspan="1"> </td><td rowspan="1" colspan="1">adult</td><td rowspan="1" colspan="1">0.80</td><td rowspan="1" colspan="1">hyaline frill not ornate</td></tr><tr><td rowspan="1" colspan="1"/><td rowspan="1" colspan="1">DIVA-1</td><td rowspan="1" colspan="1">M48/1</td><td rowspan="1" colspan="1">346/5-9</td><td rowspan="1" colspan="1">f</td><td rowspan="1" colspan="1"> </td><td rowspan="1" colspan="1">adult</td><td rowspan="1" colspan="1">0.82</td><td rowspan="1" colspan="1"> </td></tr><tr><td rowspan="1" colspan="1"/><td rowspan="1" colspan="1">DIVA-1</td><td rowspan="1" colspan="1">M48/1</td><td rowspan="1" colspan="1">346/5-10</td><td rowspan="1" colspan="1">f</td><td rowspan="1" colspan="1">10</td><td rowspan="1" colspan="1">adult</td><td rowspan="1" colspan="1">0.66</td><td rowspan="1" colspan="1"> </td></tr><tr><td rowspan="1" colspan="1"/><td rowspan="1" colspan="1">DIVA-1</td><td rowspan="1" colspan="1">M48/1</td><td rowspan="1" colspan="1">346/6-2</td><td rowspan="1" colspan="1">f</td><td rowspan="1" colspan="1"> </td><td rowspan="1" colspan="1">adult</td><td rowspan="1" colspan="1">0.82</td><td rowspan="1" colspan="1"> </td></tr><tr><td rowspan="1" colspan="1"/><td rowspan="1" colspan="1">DIVA-1</td><td rowspan="1" colspan="1">M48/1</td><td rowspan="1" colspan="1">346/7-7</td><td rowspan="1" colspan="1">f</td><td rowspan="1" colspan="1"> </td><td rowspan="1" colspan="1">adult</td><td rowspan="1" colspan="1">0.85</td><td rowspan="1" colspan="1"> </td></tr><tr><td rowspan="1" colspan="1"/><td rowspan="1" colspan="1">DIVA-1</td><td rowspan="1" colspan="1">M48/1</td><td rowspan="1" colspan="1">346/7-8</td><td rowspan="1" colspan="1">f</td><td rowspan="1" colspan="1"> </td><td rowspan="1" colspan="1">adult</td><td rowspan="1" colspan="1">0.79</td><td rowspan="1" colspan="1"> </td></tr><tr><td rowspan="1" colspan="1"/><td rowspan="1" colspan="1">DIVA-1</td><td rowspan="1" colspan="1">M48/1</td><td rowspan="1" colspan="1">346/7-10</td><td rowspan="1" colspan="1">f</td><td rowspan="1" colspan="1"> </td><td rowspan="1" colspan="1">adult</td><td rowspan="1" colspan="1">0.78</td><td rowspan="1" colspan="1"> </td></tr><tr><td rowspan="1" colspan="1"/><td rowspan="1" colspan="1">DIVA-1</td><td rowspan="1" colspan="1">M48/1</td><td rowspan="1" colspan="1">346/7-10</td><td rowspan="1" colspan="1">f</td><td rowspan="1" colspan="1"> </td><td rowspan="1" colspan="1">CV</td><td rowspan="1" colspan="1">0.75</td><td rowspan="1" colspan="1"> </td></tr><tr><td rowspan="1" colspan="1">Paratype 4</td><td rowspan="1" colspan="1">DIVA-1</td><td rowspan="1" colspan="1">M48/1</td><td rowspan="1" colspan="1">346/7-10</td><td rowspan="1" colspan="1">m</td><td rowspan="1" colspan="1"> </td><td rowspan="1" colspan="1">CV</td><td rowspan="1" colspan="1">0.59</td><td rowspan="1" colspan="1"> </td></tr><tr><td rowspan="1" colspan="1"/><td rowspan="1" colspan="1">DIVA-1</td><td rowspan="1" colspan="1">M48/1</td><td rowspan="1" colspan="1">346/8-3</td><td rowspan="1" colspan="1">f</td><td rowspan="1" colspan="1"> </td><td rowspan="1" colspan="1">adult</td><td rowspan="1" colspan="1">0.86</td><td rowspan="1" colspan="1"> </td></tr><tr><td rowspan="1" colspan="1">Paratype 2</td><td rowspan="1" colspan="1">DIVA-2</td><td rowspan="1" colspan="1">M63/2</td><td rowspan="1" colspan="1">CAPE/35-7</td><td rowspan="1" colspan="1">f</td><td rowspan="1" colspan="1"> </td><td rowspan="1" colspan="1">adult</td><td rowspan="1" colspan="1">0.90</td><td rowspan="1" colspan="1">FR: setular tuft near seta VII</td></tr><tr><td rowspan="1" colspan="1"/><td rowspan="1" colspan="1">DIVA-2</td><td rowspan="1" colspan="1">M63/2</td><td rowspan="1" colspan="1">CAPE/36-10</td><td rowspan="1" colspan="1">f</td><td rowspan="1" colspan="1">3</td><td rowspan="1" colspan="1">adult</td><td rowspan="1" colspan="1">0.57</td><td rowspan="1" colspan="1"> </td></tr><tr><td rowspan="1" colspan="1"/><td rowspan="1" colspan="1">DIVA-2</td><td rowspan="1" colspan="1">M63/2</td><td rowspan="1" colspan="1">CAPE/36-11</td><td rowspan="1" colspan="1">f</td><td rowspan="1" colspan="1"> </td><td rowspan="1" colspan="1">adult</td><td rowspan="1" colspan="1">0.66</td><td rowspan="1" colspan="1"> </td></tr><tr><td rowspan="1" colspan="1"/><td rowspan="1" colspan="1">DIVA-2</td><td rowspan="1" colspan="1">M63/2</td><td rowspan="1" colspan="1">CAPE/36-11</td><td rowspan="1" colspan="1">m</td><td rowspan="1" colspan="1"> </td><td rowspan="1" colspan="1">adult</td><td rowspan="1" colspan="1">0.40</td><td rowspan="1" colspan="1"> </td></tr><tr><td rowspan="1" colspan="1"/><td rowspan="1" colspan="1">DIVA-2</td><td rowspan="1" colspan="1">M63/2</td><td rowspan="1" colspan="1">CAPE/36-11</td><td rowspan="1" colspan="1">m</td><td rowspan="1" colspan="1"> </td><td rowspan="1" colspan="1">CV</td><td rowspan="1" colspan="1">0.40</td><td rowspan="1" colspan="1">FR: setular tuft near the base, P2-P4 enp2 with only 1 inner seta</td></tr><tr><td rowspan="1" colspan="1"/><td rowspan="1" colspan="1">DIVA-2</td><td rowspan="1" colspan="1">M63/2</td><td rowspan="1" colspan="1">GUINEA E/56-5</td><td rowspan="1" colspan="1">m</td><td rowspan="1" colspan="1"> </td><td rowspan="1" colspan="1">adult</td><td rowspan="1" colspan="1">0.53</td><td rowspan="1" colspan="1"> </td></tr><tr><td rowspan="1" colspan="1"/><td rowspan="1" colspan="1">DIVA-2</td><td rowspan="1" colspan="1">M63/2</td><td rowspan="1" colspan="1">GUINEA E/57-1</td><td rowspan="1" colspan="1">f</td><td rowspan="1" colspan="1">2?</td><td rowspan="1" colspan="1">adult</td><td rowspan="1" colspan="1">0.70</td><td rowspan="1" colspan="1">FR: setular tuft near the base</td></tr><tr><td rowspan="1" colspan="1"/><td rowspan="1" colspan="1">DIVA-2</td><td rowspan="1" colspan="1">M63/2</td><td rowspan="1" colspan="1">GUINEA E/57-8</td><td rowspan="1" colspan="1">f</td><td rowspan="1" colspan="1"> </td><td rowspan="1" colspan="1">adult</td><td rowspan="1" colspan="1">0.67</td><td rowspan="1" colspan="1"> </td></tr><tr><td rowspan="1" colspan="1"/><td rowspan="1" colspan="1">DIVA-2</td><td rowspan="1" colspan="1">M63/2</td><td rowspan="1" colspan="1">GUINEA E/58-10</td><td rowspan="1" colspan="1">f</td><td rowspan="1" colspan="1">7</td><td rowspan="1" colspan="1">adult</td><td rowspan="1" colspan="1">0.75</td><td rowspan="1" colspan="1"> </td></tr><tr><td rowspan="1" colspan="1"/><td rowspan="1" colspan="1">DIVA-2</td><td rowspan="1" colspan="1">M63/2</td><td rowspan="1" colspan="1">GUINEA E/58-12</td><td rowspan="1" colspan="1">f</td><td rowspan="1" colspan="1">5</td><td rowspan="1" colspan="1">adult</td><td rowspan="1" colspan="1">0.63</td><td rowspan="1" colspan="1"> </td></tr><tr><td rowspan="1" colspan="1"/><td rowspan="1" colspan="1">DIVA-2</td><td rowspan="1" colspan="1">M63/2</td><td rowspan="1" colspan="1">GUINEA E/59-10</td><td rowspan="1" colspan="1">f</td><td rowspan="1" colspan="1"> </td><td rowspan="1" colspan="1">adult</td><td rowspan="1" colspan="1">0.64</td><td rowspan="1" colspan="1"> </td></tr><tr><td rowspan="1" colspan="1"/><td rowspan="1" colspan="1">DIVA-2</td><td rowspan="1" colspan="1">M63/2</td><td rowspan="1" colspan="1">GUINEA E/59-12</td><td rowspan="1" colspan="1">m</td><td rowspan="1" colspan="1"> </td><td rowspan="1" colspan="1">adult</td><td rowspan="1" colspan="1">0.51</td><td rowspan="1" colspan="1"> </td></tr><tr><td rowspan="1" colspan="1"/><td rowspan="1" colspan="1">DIVA-2</td><td rowspan="1" colspan="1">M63/2</td><td rowspan="1" colspan="1">GUINEA E/61-4</td><td rowspan="1" colspan="1">m</td><td rowspan="1" colspan="1"> </td><td rowspan="1" colspan="1">adult</td><td rowspan="1" colspan="1">0.50</td><td rowspan="1" colspan="1"> </td></tr><tr><td rowspan="1" colspan="1"/><td rowspan="1" colspan="1">DIVA-2</td><td rowspan="1" colspan="1">M63/2</td><td rowspan="1" colspan="1">GUINEA E/62-6</td><td rowspan="1" colspan="1">f</td><td rowspan="1" colspan="1"> </td><td rowspan="1" colspan="1">adult</td><td rowspan="1" colspan="1">0.81</td><td rowspan="1" colspan="1"> </td></tr><tr><td rowspan="1" colspan="1"/><td rowspan="1" colspan="1">DIVA-2</td><td rowspan="1" colspan="1">M63/2</td><td rowspan="1" colspan="1">GUINEA E/62-6</td><td rowspan="1" colspan="1">m</td><td rowspan="1" colspan="1"> </td><td rowspan="1" colspan="1">adult</td><td rowspan="1" colspan="1">0.53</td><td rowspan="1" colspan="1"> </td></tr><tr><td rowspan="1" colspan="1"/><td rowspan="1" colspan="1">DIVA-2</td><td rowspan="1" colspan="1">M63/2</td><td rowspan="1" colspan="1">GUINEA W A/74-4</td><td rowspan="1" colspan="1">f</td><td rowspan="1" colspan="1"> </td><td rowspan="1" colspan="1">adult</td><td rowspan="1" colspan="1">0.78</td><td rowspan="1" colspan="1">hyaline frill not ornate, FR longer</td></tr><tr><td rowspan="1" colspan="1">Holotype</td><td rowspan="1" colspan="1">DIVA-2</td><td rowspan="1" colspan="1">M63/2</td><td rowspan="1" colspan="1">GUINEA W A/75-7</td><td rowspan="1" colspan="1">f</td><td rowspan="1" colspan="1"> </td><td rowspan="1" colspan="1">adult</td><td rowspan="1" colspan="1">0.78</td><td rowspan="1" colspan="1"> </td></tr><tr><td rowspan="1" colspan="1"/><td rowspan="1" colspan="1">DIVA-2</td><td rowspan="1" colspan="1">M63/2</td><td rowspan="1" colspan="1">GUINEA W A/76-6</td><td rowspan="1" colspan="1">f</td><td rowspan="1" colspan="1">7</td><td rowspan="1" colspan="1">adult</td><td rowspan="1" colspan="1">0.80</td><td rowspan="1" colspan="1"> </td></tr><tr><td rowspan="1" colspan="1"/><td rowspan="1" colspan="1">DIVA-2</td><td rowspan="1" colspan="1">M63/2</td><td rowspan="1" colspan="1">GUINEA W A/78-6</td><td rowspan="1" colspan="1">f</td><td rowspan="1" colspan="1"> </td><td rowspan="1" colspan="1">adult</td><td rowspan="1" colspan="1">?</td><td rowspan="1" colspan="1">FR lost</td></tr><tr><td rowspan="1" colspan="1">Paratype 1</td><td rowspan="1" colspan="1">DIVA-2</td><td rowspan="1" colspan="1">M63/2</td><td rowspan="1" colspan="1">GUINEA W A/78-7</td><td rowspan="1" colspan="1">m</td><td rowspan="1" colspan="1"> </td><td rowspan="1" colspan="1">adult</td><td rowspan="1" colspan="1">0.42</td><td rowspan="1" colspan="1"> </td></tr><tr><td rowspan="1" colspan="1"/><td rowspan="1" colspan="1">DIVA-2</td><td rowspan="1" colspan="1">M63/2</td><td rowspan="1" colspan="1">GUINEA W A/79-4</td><td rowspan="1" colspan="1">f</td><td rowspan="1" colspan="1"> </td><td rowspan="1" colspan="1">adult</td><td rowspan="1" colspan="1">?</td><td rowspan="1" colspan="1">Abdomen lost</td></tr><tr><td rowspan="1" colspan="1">Paratype 3</td><td rowspan="1" colspan="1">DIVA-2</td><td rowspan="1" colspan="1">M63/2</td><td rowspan="1" colspan="1">GUINEA W A/79-4</td><td rowspan="1" colspan="1">f</td><td rowspan="1" colspan="1"> </td><td rowspan="1" colspan="1">CV</td><td rowspan="1" colspan="1">0.55</td><td rowspan="1" colspan="1">P1 0-0 0,1,1, P2 0-0 0,2,0</td></tr><tr><td rowspan="1" colspan="1"/><td rowspan="1" colspan="1">DIVA-2</td><td rowspan="1" colspan="1">M63/2</td><td rowspan="1" colspan="1">GUINEA W B/95-10</td><td rowspan="1" colspan="1">m</td><td rowspan="1" colspan="1"> </td><td rowspan="1" colspan="1">adult</td><td rowspan="1" colspan="1">0.43</td><td rowspan="1" colspan="1"> </td></tr><tr><td rowspan="1" colspan="1"/><td rowspan="1" colspan="1">DIVA-2</td><td rowspan="1" colspan="1">M63/2</td><td rowspan="1" colspan="1">GUINEA W B/96-8</td><td rowspan="1" colspan="1">f</td><td rowspan="1" colspan="1"> </td><td rowspan="1" colspan="1">adult</td><td rowspan="1" colspan="1">0.80</td><td rowspan="1" colspan="1">FR: setular tuft near the base, hyaline frill not ornate, FR longer</td></tr><tr><td rowspan="1" colspan="1"/><td rowspan="1" colspan="1">DIVA-2</td><td rowspan="1" colspan="1">M63/2</td><td rowspan="1" colspan="1">GUINEA W B/97-6</td><td rowspan="1" colspan="1">f</td><td rowspan="1" colspan="1"> </td><td rowspan="1" colspan="1">adult</td><td rowspan="1" colspan="1">0.87</td><td rowspan="1" colspan="1"> </td></tr><tr><td rowspan="1" colspan="1"/><td rowspan="1" colspan="1">DIVA-2</td><td rowspan="1" colspan="1">M63/2</td><td rowspan="1" colspan="1">GUINEA W B/97-7</td><td rowspan="1" colspan="1">m</td><td rowspan="1" colspan="1"> </td><td rowspan="1" colspan="1">CIV</td><td rowspan="1" colspan="1">0.52</td><td rowspan="1" colspan="1">FR: setular tuft near the base, P1–P4 enp2 with outer seta</td></tr><tr><td rowspan="1" colspan="1"/><td rowspan="1" colspan="1">DIVA-2</td><td rowspan="1" colspan="1">M63/2</td><td rowspan="1" colspan="1">GUINEA W B/97-7</td><td rowspan="1" colspan="1">m</td><td rowspan="1" colspan="1"> </td><td rowspan="1" colspan="1">CIV</td><td rowspan="1" colspan="1">0.49</td><td rowspan="1" colspan="1">FR: setular tuft near the base, P1–P4 enp2 with outer seta</td></tr><tr><td rowspan="1" colspan="1"/><td rowspan="1" colspan="1">DIVA-2</td><td rowspan="1" colspan="1">M63/2</td><td rowspan="1" colspan="1">GUINEA W B/97-7</td><td rowspan="1" colspan="1">m</td><td rowspan="1" colspan="1"> </td><td rowspan="1" colspan="1">CIV</td><td rowspan="1" colspan="1">0.64</td><td rowspan="1" colspan="1">FR: setular tuft near the base, P1–P4 enp2 with outer seta</td></tr><tr><td rowspan="1" colspan="1"/><td rowspan="1" colspan="1">DIVA-2</td><td rowspan="1" colspan="1">M63/2</td><td rowspan="1" colspan="1">GUINEA W B/97-7</td><td rowspan="1" colspan="1">m</td><td rowspan="1" colspan="1"> </td><td rowspan="1" colspan="1">CIV</td><td rowspan="1" colspan="1">0.47</td><td rowspan="1" colspan="1">FR: setular tuft near the base, P1–P4 enp2 with outer seta</td></tr><tr><td rowspan="1" colspan="1">Paratype 5</td><td rowspan="1" colspan="1">DIVA-2</td><td rowspan="1" colspan="1">M63/2</td><td rowspan="1" colspan="1">GUINEA W B/97-7</td><td rowspan="1" colspan="1">m</td><td rowspan="1" colspan="1"> </td><td rowspan="1" colspan="1">CIV</td><td rowspan="1" colspan="1">0.43</td><td rowspan="1" colspan="1">FR: setular tuft near the base, P1–P4 enp2 with outer seta</td></tr><tr><td rowspan="1" colspan="1"/><td rowspan="1" colspan="1">DIVA-2</td><td rowspan="1" colspan="1">M63/2</td><td rowspan="1" colspan="1">GUINEA W B/99-10</td><td rowspan="1" colspan="1">f</td><td rowspan="1" colspan="1">10</td><td rowspan="1" colspan="1">adult</td><td rowspan="1" colspan="1">0.71</td><td rowspan="1" colspan="1">FR: setular tuft near the base, P2-P4 enp2 with outer seta, denticulation of hyaline frill more dense</td></tr><tr><td rowspan="1" colspan="1"/><td rowspan="1" colspan="1">DIVA-2</td><td rowspan="1" colspan="1">M63/2</td><td rowspan="1" colspan="1">GUINEA W B/100-6</td><td rowspan="1" colspan="1">f</td><td rowspan="1" colspan="1"> </td><td rowspan="1" colspan="1">adult</td><td rowspan="1" colspan="1">0.87</td><td rowspan="1" colspan="1"> </td></tr><tr><td rowspan="1" colspan="1"/><td rowspan="1" colspan="1">DIVA-2</td><td rowspan="1" colspan="1">M63/2</td><td rowspan="1" colspan="1">GUINEA W B/100-7</td><td rowspan="1" colspan="1">f</td><td rowspan="1" colspan="1">5</td><td rowspan="1" colspan="1">adult</td><td rowspan="1" colspan="1">0.90</td><td rowspan="1" colspan="1"> </td></tr><tr><td rowspan="1" colspan="1"/><td rowspan="1" colspan="1">GMB</td><td rowspan="1" colspan="1">M42/3</td><td rowspan="1" colspan="1">505</td><td rowspan="1" colspan="1">f</td><td rowspan="1" colspan="1"> </td><td rowspan="1" colspan="1">adult</td><td rowspan="1" colspan="1">0.61</td><td rowspan="1" colspan="1"> </td></tr><tr><td rowspan="1" colspan="1"/><td rowspan="1" colspan="1">GMB</td><td rowspan="1" colspan="1">M42/3</td><td rowspan="1" colspan="1">505</td><td rowspan="1" colspan="1">f</td><td rowspan="1" colspan="1"> </td><td rowspan="1" colspan="1">adult</td><td rowspan="1" colspan="1">0.61</td><td rowspan="1" colspan="1"> </td></tr><tr><td rowspan="1" colspan="1"/><td rowspan="1" colspan="1">GMB</td><td rowspan="1" colspan="1">M42/3</td><td rowspan="1" colspan="1">566</td><td rowspan="1" colspan="1">f</td><td rowspan="1" colspan="1"> </td><td rowspan="1" colspan="1">adult</td><td rowspan="1" colspan="1">0.76</td><td rowspan="1" colspan="1">FR: setular tuft near the base</td></tr><tr><td rowspan="1" colspan="1"/><td rowspan="1" colspan="1">NODINAUT</td><td rowspan="1" colspan="1"> </td><td rowspan="1" colspan="1">1599/7-2</td><td rowspan="1" colspan="1">f</td><td rowspan="1" colspan="1">4</td><td rowspan="1" colspan="1">adult</td><td rowspan="1" colspan="1">0.65</td><td rowspan="1" colspan="1"> </td></tr><tr><td rowspan="1" colspan="1"/><td rowspan="1" colspan="1">NODINAUT</td><td rowspan="1" colspan="1"> </td><td rowspan="1" colspan="1">1599/7-3</td><td rowspan="1" colspan="1">f</td><td rowspan="1" colspan="1"> </td><td rowspan="1" colspan="1">adult</td><td rowspan="1" colspan="1">0.66</td><td rowspan="1" colspan="1"> </td></tr><tr><td rowspan="1" colspan="1"/><td rowspan="1" colspan="1">NODINAUT</td><td rowspan="1" colspan="1"> </td><td rowspan="1" colspan="1">1602/10-7</td><td rowspan="1" colspan="1">f</td><td rowspan="1" colspan="1">5</td><td rowspan="1" colspan="1">adult</td><td rowspan="1" colspan="1">0.69</td><td rowspan="1" colspan="1"> </td></tr><tr><td rowspan="1" colspan="1"/><td rowspan="1" colspan="1">NODINAUT</td><td rowspan="1" colspan="1"> </td><td rowspan="1" colspan="1">1602/10-8</td><td rowspan="1" colspan="1">f</td><td rowspan="1" colspan="1">5</td><td rowspan="1" colspan="1">adult</td><td rowspan="1" colspan="1">0.67</td><td rowspan="1" colspan="1"> </td></tr><tr><td rowspan="1" colspan="1"/><td rowspan="1" colspan="1">NODINAUT</td><td rowspan="1" colspan="1"> </td><td rowspan="1" colspan="1">1603/11-1</td><td rowspan="1" colspan="1">f</td><td rowspan="1" colspan="1"> </td><td rowspan="1" colspan="1">adult</td><td rowspan="1" colspan="1">1.06</td><td rowspan="1" colspan="1"> </td></tr><tr><td rowspan="1" colspan="1"/><td rowspan="1" colspan="1">PAP</td><td rowspan="1" colspan="1"> </td><td rowspan="1" colspan="1">Mar 1997/13077-12</td><td rowspan="1" colspan="1">f</td><td rowspan="1" colspan="1">1?</td><td rowspan="1" colspan="1">adult</td><td rowspan="1" colspan="1">0.63</td><td rowspan="1" colspan="1">FR: setular tuft near the base</td></tr></tbody></table></table-wrap></tp:treatment-sec><ref-list><ref id="B6"><mixed-citation xmlns:xlink="http://www.w3.org/1999/xlink" xlink:type="simple"><person-group><name name-style="western"><surname>Boxshall</surname><given-names>GA</given-names></name><name name-style="western"><surname>Halsey</surname><given-names>S</given-names></name></person-group> (<year>2004</year>)<source> An Introduction to Copepod Diversity. Andover: Ray Society. 2000.</source></mixed-citation></ref><ref id="B43"><mixed-citation xmlns:xlink="http://www.w3.org/1999/xlink" xlink:type="simple"><person-group><name name-style="western"><surname>Menzel</surname><given-names>L</given-names></name><name name-style="western"><surname>George</surname><given-names>KH</given-names></name></person-group> (<year>2009</year>)<article-title> Description of four new species of <italic>Mesocletodes</italic> Sars, 1909 (Copepoda, Harpacticoida, Argestidae) and redescription of <italic>Mesocletodes robustus</italic> Por, 1965 from the South Atlantic, including remarks on the <italic>Mesocletodes abyssicola</italic>-group.</article-title><source>Zootaxa</source><volume>2096</volume>:<fpage>214</fpage>-<lpage>256</lpage>.<!--PageBreak--></mixed-citation></ref><ref id="B86"><mixed-citation xmlns:xlink="http://www.w3.org/1999/xlink" xlink:type="simple"><person-group><name name-style="western"><surname>Wells</surname><given-names>JBJ</given-names></name></person-group> (<year>2007</year>)<article-title> An annotated checklist and keys to the species of Copepoda Harpacticoida (Crustacea).</article-title><source>Zootaxa</source><volume>1568</volume>:<fpage>1</fpage>-<lpage>872</lpage>.</mixed-citation></ref><ref id="B59"><mixed-citation xmlns:xlink="http://www.w3.org/1999/xlink" xlink:type="simple"><person-group><name name-style="western"><surname>Sars</surname><given-names>GO</given-names></name></person-group> (<year>1909a</year>)<article-title> Copepoda Harpacticoida. Parts XXVII &amp; XXVIII. Cletodidae (concluded), Anchorabolidae, Cylindropsyllidae, Tachidiidae (part).</article-title><source>An Account of the Crustacea of Norway, with short descriptions and figures of all the species</source><volume>5</volume>:<fpage>305</fpage>-<lpage>336</lpage>.</mixed-citation></ref><ref id="B77"><mixed-citation xmlns:xlink="http://www.w3.org/1999/xlink" xlink:type="simple"><person-group><name name-style="western"><surname>Soyer</surname><given-names>J</given-names></name></person-group> (<year>1964</year>)<article-title> Copépodes harpacticoïdes de I’étage bathyal de la région de Banyuls-sur-Mer. V. Cletodidae. T. Scott.</article-title><source>Vie et Milieu</source><volume>15</volume>:<fpage>573</fpage>-<lpage>643</lpage>.</mixed-citation></ref></ref-list></tp:taxon-treatment>
